# Supplementary material for: Electrochemical carbonyl reduction on single-site M–N–C catalysts
Source: Commun Chem. 2023 Sep 30;6:212. doi: 10.1038/s42004-023-01008-y (PMC10542751; doi:10.1038/s42004-023-01008-y)
Supplement: Supplementary file 3 — Supplementary Data 1 [file 42004_2023_1008_MOESM3_ESM.xlsx]

## Sheet: Carbonyl Reduction
CH2O RR				CH3CHO RR							CH3COCH3 RR
FeNC				FeNC							FeNC
E/ V RHE	Rate CH4/ nmol s-1 cm-2	FE CH4 / %		E/ V RHE	Rate C2H6/ nmol s-1 cm-2	FE C2H6 / %	Rate C2H5OH/ nmol s-1 cm-2	FE C2H5OH / %			E/ V RHE	Rate IPA/ nmol s-1 cm-2	FE IPA / %
-0.48427	0.07835	6.49745		-0.7399	0.36382	1.62813	0.56667	1.34697			-0.73623	0.00769	0.01609
-0.52734	0.10022	4.74368		-0.6684	0.32617	2.17139	0.19487	0.6319			-0.69719	0	0
-0.57952	0.10871	6.24092		-0.57652	0.18616	2.81391	0.07692	0.4802			-0.61203	0	0
-0.61313	0.13504	2.51966		-0.47465	0.02338	0.82058	0.01795	0.28161			-0.51344	0	0
-0.63865	0.21272	1.56985		-0.3807	0.00273	0.1934	0	0
-0.72054	0.29442	1.7394
-0.75485	0.20915	1.30537										--
-0.75595	0.34097	1.70703										--			--	--	--
	--											--
	--											--
	--											--
	--											--
CoNC				CoNC							CoNC
E/ V RHE	Rate CH4/ nmol s-1 cm-2	FE CH4 / %		E/ V RHE	Rate C2H6/ nmol s-1 cm-2	FE C2H6 / %	Rate C2H5OH/ nmol s-1 cm-2	FE C2H5OH / %			E/ V RHE	Rate IPA/ nmol s-1 cm-2	FE IPA / %
-0.4718	0.00201	0.055		-0.6829	0.23324	0.66937	1.59231	2.60636			-0.71657	0.14872	0.21992
-0.52534	0.0029	0.08912		-0.67895	0.07926	0.36298	0.87179	1.84536			-0.72903	0.13077	0.20119
-0.55356	0.00513	0.06437		-0.6533	0.01169	0.1197	0.28205	1.04453			-0.6718	0.0641	0.13271
-0.58584	0.00603	0.06065		-0.6024	0.00137	0.00643	0.11538	0.43801			-0.6419	0.04359	0.11647
-0.66772	0.00446	0.04717									-0.56817	0.02564	0.20316
-0.69498	0.00446	0.02737
-0.71706	0.00402	0.01758
-0.7517	0.00729	0.02695
NiNC				NiNC							NiNC
E/ V RHE	Rate CH4/ nmol s-1 cm-2	FE CH4 / %		E/ V RHE	Rate C2H6/ nmol s-1 cm-2	FE C2H6 / %	Rate C2H5OH/ nmol s-1 cm-2	FE C2H5OH / %			E/ V RHE	Rate IPA/ nmol s-1 cm-2	FE IPA / %
-0.48306	0.00781	1.37893		-0.57242	0	0	0.0128	1.09858			-0.57	0	0
-0.53282	0.01429	1.97949		-0.6705	0.00395	0.42881	0.02821	1.44177			-0.67	0	0
-0.58149	0.01585	1.95216		-0.7671	0.02399	0.80134	0.01795	0.21326			-0.77	0	0
-0.62015	0.02299	0.76408
-0.63382	0.03973	0.56786
-0.68725	0.03594	0.30849
-0.74219	0.04464	0.18513
NC				NC							NC
E/ V RHE	Rate CH4/ nmol s-1 cm-2	FE CH4 / %		E/ V RHE	Rate C2H6/ nmol s-1 cm-2	FE C2H6 / %	Rate C2H5OH/ nmol s-1 cm-2	FE C2H5OH / %			E/ V RHE	Rate IPA/ nmol s-1 cm-2	FE IPA / %
-0.48482	0.00179	0.5744		-0.76335	0.09445	1.99159	0.25641	1.27772			-0.72	0	0
-0.53477	0.0067	2.25193		-0.67	0	0	0	0			-0.62	0	0
-0.5851	0.00714	1.27936		-0.57	0	0	0	0			-0.52	0	0
-0.63208	0.00915	0.32336									-0.77	0	0
-0.67649	0.01384	0.16406
-0.71415	0.02165	0.11144
-0.75979	0.02232	0.1038
-0.7127	0.05785	0.38411
